# Supplementary material for: Mitochondrial Fragmentation in Aspergillus fumigatus as Early Marker of Granulocyte Killing Activity
Source: Front Cell Infect Microbiol. 2018 May 14;8:128. doi: 10.3389/fcimb.2018.00128 (PMC5960683; doi:10.3389/fcimb.2018.00128)
Supplement: Supplementary Videos 1-3 — Exemplary videos of A. fumigatus hyphae that were killed (Videos 1, 2) or not killed (Video 3) by human granulocytes stimulated with LPS. A. fumigatus conidia expressing mitochondria-targeted GFP were inoculated in RPMI-1640 and incubated at 37°C. After 10 h incubation, granulocytes were added in medium supplemented with lipopolysaccharides (200 ng/ml final concentration). GFP fluorescence of optical stacks covering the entire hyphae in focus and bright field were then documented over time with live cell microscopy. GFP fluorescence (GFP) and overlay of bright field and GFP fluorescence (overlay) are available as separate videos. Time lapse images from Video 2 are also depicted in Figure 4. [file Data_Sheet_1.zip]

Archive with 3 entries (2 files):
- Video1/
- Video1/Video1_gfp.mov
- Video1/Video1_overlay.mov
