# Supplementary material for: Mitochondrial Fragmentation in Aspergillus fumigatus as Early Marker of Granulocyte Killing Activity
Source: Front Cell Infect Microbiol. 2018 May 14;8:128. doi: 10.3389/fcimb.2018.00128 (PMC5960683; doi:10.3389/fcimb.2018.00128)
Supplement: Supplementary Videos 4-7 — Exemplary videos of serum-opsonized A. fumigatus hyphae that were partially or completely killed by human granulocytes. A. fumigatus conidia expressing mitochondria-targeted GFP were inoculated in RPMI-1640 and incubated at 37°C. After 9.5 h, 10% (v/v) human serum was added followed by 30 min incubation at 37°C. Granulocytes were added and co-incubated for 2 h. Granulocytes were subsequently lyzed with ice-cold ddH2O for 30 min followed by the addition of Aspergillus minimal medium. GFP fluorescence of optical stacks covering the entire hyphae in focus and bright field were then documented over time with live cell microscopy. GFP fluorescence (GFP) and overlay of bright field and GFP fluorescence (overlay) are available as separate videos. [file Data_Sheet_4.zip]

Archive with 3 entries (2 files):
- Video4/
- Video4/Video4_gfp.mov
- Video4/Video4_overlay.mov
