# Supplementary material for: Mitochondrial Fragmentation in Aspergillus fumigatus as Early Marker of Granulocyte Killing Activity
Source: Front Cell Infect Microbiol. 2018 May 14;8:128. doi: 10.3389/fcimb.2018.00128 (PMC5960683; doi:10.3389/fcimb.2018.00128)
Supplement: Supplementary file 6 [file Data_Sheet_5.zip]

Archive with 3 entries (2 files):
- Video5/
- Video5/Video5_gfp.mov
- Video5/Video5_overlay.mov
